# Supplementary material for: Pregnancy after Bariatric Surgery: A Nested Case-Control Study of Risk Factors for Small for Gestational Age Babies in AURORA
Source: Nutrients. 2021 May 17;13(5):1699. doi: 10.3390/nu13051699 (PMC8156275; doi:10.3390/nu13051699)
Supplement: Supplementary file 1 [file nutrients-13-01699-s001.zip]

Archive with 2 entries (2 files):
- Table S1. docx.pdf
- Table S2. docx.pdf
